# Supplementary material for: Different drivers, same tick: Effect of host traits, habitat, and climate on the infestation of three rodent species by larval Dermacentor ticks
Source: Int J Parasitol Parasites Wildl. 2025 Mar 7;26:101054. doi: 10.1016/j.ijppaw.2025.101054 (PMC11929885; doi:10.1016/j.ijppaw.2025.101054)
Supplement: Multimedia component 2 [file mmc2.zip]

Archive with 1 entries (1 files):
- Supplementary File 2_revised.html
